# Supplementary material for: Early In Vivo Osteogenic and Inflammatory Response of 3D Printed Polycaprolactone/Carbon Nanotube/Hydroxyapatite/Tricalcium Phosphate Composite Scaffolds
Source: Polymers (Basel). 2023 Jul 5;15(13):2952. doi: 10.3390/polym15132952 (PMC10346620; doi:10.3390/polym15132952)
Supplement: Supplementary file 1 [file polymers-15-02952-s001.zip]

Archive with 1 entries (1 files):
- polymers-2475277-supplementary.pdf
